# Supplementary material for: Therapeutic Potential of Dimethyl Fumarate for the Treatment of High-Fat/High-Sucrose Diet-Induced Obesity
Source: Antioxidants (Basel). 2024 Dec 8;13(12):1496. doi: 10.3390/antiox13121496 (PMC11673011; doi:10.3390/antiox13121496)
Supplement: Supplementary file 1 [file antioxidants-13-01496-s001.zip]

Archive with 1 entries (1 files):
- antioxidants-3366069-supplementary.pdf
